# Supplementary material for: Differential contribution of soil biota groups to plant litter decomposition as mediated by soil use
Source: PeerJ. 2015 Mar 5;3:e826. doi: 10.7717/peerj.826 (PMC4359044; doi:10.7717/peerj.826)
Supplement: Supplemental Information 1 — Remaining mass for all treatments and sampling dates [file peerj-03-826-s001.xls]

## Sheet: Dataset
		Initial	Sampling 1	Sampling 2	Sampling 3	Sampling 4	Sampling 5	Sampling 6
System	Mesh Size	Remanente (g)	Remaining mass (g)	Remaining mass (g)	Remaining mass (g)	Remaining mass (g)	Remaining mass (g)	Remaining mass (g)
AG	Micro	5	4.877	4.81	3.883	2.94	3.11	2.738
AG	Micro	5	4.657	4.644	4.684	3.616	2.701	2.163
AG	Micro	5	4.613	3.915	3.232	4.243	3.001	2.705
AG	Micro	5	4.873	3.991	3.463	3.54	3.309	2.756
AG	Micro	5	4.438	4.068	3.926	3.965	4.36	2.808
AG	Meso	5	4.815	4.635	2.015	1.554	0.362	4.163
AG	Meso	5	4.778	4.883	2.316	1.278	0.974	4.595
AG	Meso	5	4.676	4.645	3.399	4.406	2.731	2.592
AG	Meso	5	4.942	3.834	3.583	3.636	1.174	3.478
AG	Meso	5	4.311	4.172	2.133	3.97	1.037	2.965
AG	Macro	5	4.731	2.904	2.349	0.757	0.502	4.25
AG	Macro	5	4.563	3.898	1.361	0.661	0.379	3.951
AG	Macro	5	4.974	4.744	3.991	3.853	1.974	2.515
AG	Macro	5	4.858	4.646	2.779	3.233	0.975	3.423
AG	Macro	5	4.293	4.5	1.369	1.179	0.556	3.65
CG	Micro	5	4.707	4.045	4.339	4.137	3.556	1.957
CG	Micro	5	4.131	3.036	4.602	3.351	4.265	2.382
CG	Micro	5	4.383	3.787	4.09	3.695	3.917	1.844
CG	Micro	5	4.59	3.713	4.845	4.362	4.203	1.77
CG	Micro	5	4.715	4.176	3.951	4.131	4.233	2.019
CG	Meso	5	4.088	3.773	3.098	3.151	2.052	2.654
CG	Meso	5	4.427	3.498	3.854	2.078	2.875	3.17
CG	Meso	5	4.386	4.375	4.059	2.747	1.897	3.032
CG	Meso	5	4.422	1.436	2.181	3.697	4.013	3.496
CG	Meso	5	4.557	3.476	4.113	3.982	4.023	3.506
CG	Macro	5	3.83	3.637	3.067	3.031	1.765	4.668
CG	Macro	5	4.173	4.251	2.168	3.135	0.201	4.753
CG	Macro	5	4.593	4.535	4.135	2.096	1.639	3.395
CG	Macro	5	4.553	4.759	2.369	2.599	0.711	3.58
CG	Macro	5	4.761	3.907	2.491	1.261	2.157	3.428
NG	Micro	5	4.437	4.126	3.439	3.017	2.489	2.083
NG	Micro	5	4.457	4.162	3.987	3.423	2.924	2.117
NG	Micro	5	4.484	3.865	3.554	3.047	2.437	2.054
NG	Micro	5	4.515	3.929	3.844	3.527	3.21	2.003
NG	Micro	5	4.434	3.233	3.274	2.541	2.566	2.762
NG	Meso	5	4.232	3.739	3.285	2.997	2.861	3.707
NG	Meso	5	4.303	3.848	3.75	3.101	3.029	4.005
NG	Meso	5	3.933	3.704	3.283	2.911	3.065	2.518
NG	Meso	5	4.332	3.65	3.327	3.079	2.239	2.536
NG	Meso	5	4.256	3.128	3.439	2.764	2.831	1.898
NG	Macro	5	3.916	3.465	3.893	1.766	0.83	4.747
NG	Macro	5	4.381	4.133	3.304	0.931	2.031	4.721
NG	Macro	5	4.072	3.487	3.063	1.999	1.584	4.653
NG	Macro	5	4.441	3.692	2.797	1.313	0.997	4.532
NG	Macro	5	4.373	3.227	3.331	2.624	2.528	3.459

## Sheet: ANOVA_HID
	Agro40	0.306733
	Pastizal	0.6956
	Reciente	0.578933
	Macro	0.565867
	Meso	0.569467
	Micro	0.445933

## Sheet: NORM_HID
0.0222222	0.0331287
0.0444444	0.0427721
0.0666667	0.0692851
0.0888889	0.0712594
0.111111	0.0790494
0.133333	0.104942
0.155556	0.131727
0.177778	0.145495
0.2	0.172076
0.222222	0.187446
0.244444	0.19544
0.266667	0.228318
0.288889	0.249916
0.311111	0.303808
0.333333	0.329907
0.355556	0.333898
0.377778	0.370621
0.4	0.378959
0.422222	0.384549
0.444444	0.438698
0.466667	0.483789
0.488889	0.523253
0.511111	0.546557
0.533333	0.550911
0.555556	0.552361
0.577778	0.556706
0.6	0.566819
0.622222	0.574016
0.644444	0.624971
0.666667	0.629133
0.688889	0.6319
0.711111	0.642896
0.733333	0.697245
0.755556	0.723565
0.777778	0.733288
0.8	0.745194
0.822222	0.786711
0.844444	0.81139
0.866667	0.864178
0.888889	0.894939
0.911111	0.920855
0.933333	0.92915
0.955556	0.976091
0.977778	0.979389
1	0.990776

## Sheet: NORM_HID1
0.026	-0.0629244
0.058	0.0399556
0.123	0.10091
0.127	0.145897
0.142	0.182397
0.185	0.213593
0.222	0.241153
0.239	0.266067
0.269	0.288975
0.285	0.310315
0.293	0.330405
0.324	0.34948
0.343	0.367724
0.387	0.385281
0.407	0.40227
0.41	0.418787
0.437	0.434916
0.443	0.45073
0.447	0.46629
0.485	0.481655
0.516	0.496878
0.543	0.512006
0.559	0.527089
0.562	0.542171
0.563	0.5573
0.566	0.572522
0.573	0.587887
0.578	0.603448
0.614	0.619261
0.617	0.635391
0.619	0.651908
0.627	0.668897
0.668	0.686454
0.689	0.704698
0.697	0.723773
0.707	0.743863
0.744	0.765203
0.768	0.788111
0.827	0.813025
0.869	0.840585
0.912	0.871781
0.928	0.908281
1.067	0.953268
1.084	1.01422
1.17	1.1171

## Sheet: ANOVA_HID1
	Agro40	0.714067
	Pastizal	1.30747
	Reciente	1.23973

## Sheet: ANOVA_HID2
	Agro40	0.714067
	Pastizal	1.30747
	Reciente	1.23973

## Sheet: ANOVA_HID3
	Agro40	0.714067
	Pastizal	1.30747
	Reciente	1.23973
	Macro	1.01433
	Meso	1.2136
	Micro	1.03333

## Sheet: ANOVA_HID4
	Macro	0.8616
	Meso	0.5662
	Micro	0.7144

## Sheet: ANOVA_HID5
	Macro	0.7822
	Meso	1.6884
	Micro	1.2486

## Sheet: ANOVA_HID6
	Macro	1.3992
	Meso	1.3862
	Micro	1.137

[truncated: 3 more sheets: ANOVA_HID7, ANOVA_HID8, ANOVA_HID9]
